# Supplementary material for: Effect of different cooking methods on the sensory, nutritional, and flavor profiles of three Cucurbita moschata and Cucurbita maxima cultivars
Source: Food Chem X. 2026 Jan 30;34:103611. doi: 10.1016/j.fochx.2026.103611 (PMC12887363; doi:10.1016/j.fochx.2026.103611)
Supplement: Supplementary file 1 — Supplementary material [file mmc1.xlsx]

## Sheet: Table S1
Table S1. Instrumental measurements of dry matter, sugars, starch, organic acids, texture, carotenoids, vitamin C, and DPPH antioxidant activity in cooked pumpkin samples.
Samples	Dry matter(%)	Fructose (mg/g DW)	Glucose (mg/g DW)	Sucrose (mg/g DW)	Total sugar (mg/g DW)	Starch (mg/g DW)	Hardness (gf)	Chewiness (gf)	Gumminess (gf)	Malic acid (mg/g DW)	Citric acid (mg/g DW)	Total Organic acids (mg/g DW)	Violaxanthin (µg/g DW)	Lutein (µg/g DW)	Zeaxanthin (µg/g DW)	α-Carotene (µg/g DW)	β-Carotene (µg/g DW)	Total carotenoids (µg/g DW)	Vitamin C (mg/g DW)	DPPH free radical scavenging ability (μg Trolox/g DW)
DH-Raw	22.07±0.36 a	56.92±14.71 a	119.71±24.52 a	169.63±39.31 c	346.26±4.19 bd	120.99±9.58 a	1283.70±368.93	76.88±22.54	234.06±62.25	4.67±0.76 f	3.75±1.98 bc	8.42±2.68 f	130.56±4.42 a	477.73±41.62 c	145.18±33.50 b	521.43±34.21 a	452.67±48.79 cd	1727.57±55.54 cd	0.37±0.07 d	1240.48±44.50 a
DH-Steamed	18.16±0.90 b	49.42±16.36 a	105.42±15.84 ab	176.48±22.95 bc	331.32±7.28 cd	116.47±16.91 a	31.49±9.72 b	4.31±1.99 b	9.67±3.86 a	8.16±3.66 f	8.96±0.81 ab	17.11±4.39 ef	87.19±9.66 b	533.45±28.93 c	186.55±24.05 ab	521.81±24.45 a	395.46±61.00 d	1724.46±65.66 cd	0.64±0.07 a	1246.70±22.52 a
DH-Boiled	17.377±0.57 bc	43.55±11.30 a	104.54±4.20 ab	165.64±32.50 c	313.73±20.22 d	126.77±22.70 a	20.69±4.53 cd	1.36±0.60 cd	6.05±2.86 b	13.97±3.47 ef	12.76±3.07 a	26.73±4.86 de	90.21±0.80 b	580.63±48.78 c	228.40±2.05 a	618.13±7.50 a	452.55±68.84 cd	1969.91±59.62 bd	0.58±0.07 ab	1248.06±17.15 a
DH-Baked	22.58±1.57 a	53.72±9.60 a	113.90±26.12 a	199.74±22.57 bc	367.36±18.25 ad	120.96±14.19 a	43.06±14.25 a	6.98±2.91 a	11.44±4.00 a	7.73±3.58 f	11.45±3.58 a	19.17±5.74 ef	87.65±12.43 b	498.90±56.40 c	194.51±0.93 ab	501.91±39.68 a	384.08±100.45 d	1667.05±181.30 cd	0.55±0.02 abc	1211.42±50.42 a
TM-Raw	13.24±0.80 ef	64.43±11.07 a	83.87±14.58 ac	239.84±11.76 b	388.14±25.28 ad	109.49±4.04 a	847.48±87.47	101.69±59.39	240.13±174.32	26.07±0.88 de	1.87±2.06 c	27.32±1.94 de	98.22±13.47 b	986.23±193.44 b	ND	222.71±34.19 b	1081.89±277.32 ab	2389.05±515.24 abc	0.31±0.05 d	627.20±153.91 cd
TM-Steamed	13.38±0.29 ef	55.69±9.97 a	71.55±26.98 ac	213.59±7.77 bc	340.83±50.59 cd	115.53±6.15 a	11.63±3.32 e	0.20±0.08 d	2.93±0.70 cd	40.45±3.35 bd	1.12±0.18 c	41.57±3.50 bd	41.75±12.26 cd	1163.00±255.06 ab	ND	272.02±75.52 b	1304.82±345.20 ab	2781.60±663.80 ab	0.47±0.04 ad	726.82±165.36 bd
TM-Boiled	10.62±1.40 g	49.81±17.21 a	65.71±19.30 ac	202.34±5.99 bc	317.86±31.33 d	123.70±13.71 a	7.86±1.52 e	0.04±0.02 d	1.50±0.33 d	44.47±11.22 abc	3.47±1.97 bc	47.94±12.96 abc	26.90±7.72 d	1401.02±208.92 a	ND	295.79±54.87 b	1408.46±291.96 a	3132.07±543.69 a	0.41±0.04 cd	1031.90±118.39 abc
TM-Baked	15.65±0.83 cde	63.08±12.57 a	84.22±17.84 ac	212.24±11.04 bc	359.54±31.50 ad	109.79±18.76 a	28.69±7.73 bc	1.20±0.51 cd	5.33±1.83 bc	37.32±2.90 cd	1.29±0.62 c	38.61±2.38 cd	53.23±2.65 c	1062.67±246.82 ab	ND	223.68±70.28 b	1100.01±271.51 ab	2439.58±584.67 abc	0.40±0.05 cd	550.41±160.77 d
ZM-Raw	16.46±0.85 bd	32.05±21.6 a	37.07±15.92 c	366.46±24.12 a	435.58±25.45 abc	112.19±11.67 a	1159.21±139.87	25.85±8.20	141.71±30.75	38.01±1.34 cd	4.43±2.25 bc	42.45±2.90 bd	55.78±1.32 c	319.32±57.79 c	ND	303.46±10.68 b	956.20±68.32 abc	1634.75±3.23 cd	0.34±0.05 d	630.31±191.25 cd
ZM-Steamed	14.35±0.18 df	39.08±12.51 a	46.10±33.63 bc	369.30±8.23 a	454.48±59.64 a	114.25±4.65 a	14.32±3.00 de	0.34±0.13 d	3.55±0.67 bd	57.23±9.33 a	4.53±1.86 bc	61.76±9.03 a	ND	292.57±26.73 c	ND	292.82±43.91 b	918.39±58.77 ad	1503.78±127.39 cd	0.43±0.01 bd	1099.34±127.95 ab
ZM-Boiled	12.16±0.46 fg	37.20±23.18 a	44.31±24.57 bc	345.70±6.58 a	427.21±46.44 abc	108.08±5.30 a	11.01±2.22 e	0.19±0.08 d	2.86±0.75 cd	55.62±2.00 ab	2.67±2.08 c	58.31±2.72 ab	ND	352.49±25.00 c	ND	325.36±29.25 b	1231.30±139.37 ab	1799.53±180.12 bd	0.39±0.02 cd	931.24±225.83 ad
ZM-Baked	22.17±0.59 a	38.13±18.57 a	43.50±29.09 bc	368.45±31.67 a	450.08±58.23 ab	115.91±11.53 a	42.23±5.18 a	2.42±1.23 c	11.36±4.00 c	44.55±7.88 abc	1.92±1.38 c	46.47±8.00 abc	22.21±2.57 d	243.94±26.26 c	ND	249.32±17.71 b	822.27±76.73 bd	1337.74±59.41 d	0.35±0.12 d	587.77±269.08 d
ND, not detected (below the limit of detection).

## Sheet: Table S2
Table S2. List of volatile compounds identified across different treatments among the Cucurbita moschata cultivars Zhen Mi (ZM) and Tian Mi (TM) and the C. maxima cultivar Dan Hong (DH) .
Compounds	RT	RI-practical	RI-NIST 14 Library	CAS	Class	Odor	Odor-type	Threshold (μg/ kg)a	Flavor	DH-Raw (μg/ kg FW)	DH-Steamed (μg/ kg FW)	DH-Boiled (μg/ kg FW)	DH-Baked (μg/ kg FW)	TM-Raw (μg/ kg FW)	TM-Steamed (μg/ kg FW)	TM-Boiled (μg/ kg FW)	TM-Baked (μg/ kg FW)	ZM-Raw (μg/ kg FW)	ZM-Steamed (μg/ kg FW)	ZM-Boiled (μg/ kg FW)	ZM-Baked (μg/ kg FW)
1-Pentanol	15.4865	765.545	765	71-41-0	Alcohols	amyl alcohol	fermented		fusel	1.92 ± 0.89 a	1.04 ± 0.00 a	0.4 ± 0.00 a	ND	1.06 ± 0.42 a	3.44 ± 1.13 a	3.08 ± 1.88 a	5.36 ± 4.3 a	18.12 ± 16.87 a	9.43 ± 5.86 a	12.81 ± 8.03 a	19.34 ± 0.12 a
Glycerin	23.5698	966.978	967	56-81-5	Alcohols	glycerine	odorless		sweet	1.87 ± 0.47 a	ND	0.66 ± 0.00 a	ND	2.37 ± 2.02 a	ND	ND	ND	2.46 ± 1.96 a	ND	1.5 ± 1.46 a	2.44 ± 2.05 a
1-Octen-3-ol	24.0155	978.706	980	3391-86-4	Alcohols	mushroom earthy green oily fungal raw chicken	earthy	1.5	mushroom, earthy, fungal, green, oily, vegetative, umami sensation and savory brothy	2.68 ± 1.42 ab	ND	ND	ND	1.1 ± 0.2 ab	3.22 ± 0.00 ab	0.29 ± 0.00 b	0.75 ± 0.00 ab	5.92 ± 4.78 a	2.31 ± 0.48 ab	3.04 ± 0.00 ab	4.99 ± 3.11 ab
1-Hexanol, 2-ethyl-	25.7839	1024.53	1030	104-76-7	Alcohols	citrus fresh floral oily sweet	citrus		sweet fatty fruity	0.7 ± 0.48 a	2.28 ± 1.21 a	2.08 ± 0.66 a	1.93 ± 0.69 a	0.58 ± 0.22 a	1.74 ± 0.22 a	1.21 ± 0.94 a	1.83 ± 1.15 a	0.78 ± 0.53 a	0.91 ± 0.33 a	0.88 ± 0.72 a	1.66 ± 0.78 a
1-Heptanol, 2,4-dimethyl-,	26.0618	1031.64	1030	98982-97-9	Alcohols					10.83 ± 2.02 b	1.4 ± 1.34 b	2.73 ± 0.49 b	1.14 ± 0.52 b	19.06 ± 9.53 b	1.41 ± 0.04 b	0.95 ± 0.61 b	1.03 ± 0.59 b	349.29 ± 298.86 a	7.54 ± 11.03 b	4.85 ± 4.31 b	18.25 ± 20.95 b
Benzyl alcohol	26.3831	1039.85	1036	100-51-6	Alcohols	benzyl alcohol	floral		fruity	2.92 ± 1.24 b	ND	ND	ND	0.86 ± 1.18 b	0.72 ± 0.01 b	0.6 ± 0.26 b	0.58 ± 0.02 b	25.96 ± 21.28 a	ND	0.47 ± 0.00 b	1.97 ± 1.22 b
Benzeneacetaldehyde	26.9369	1054.02	1045	122-78-1	Alcohols	phenyl acetaldehyde	green		honey	10.66 ± 1.55 a	3.78 ± 4.15 a	4.68 ± 1.58 a	8.58 ± 5.47 a	6.44 ± 5.98 a	5.67 ± 5.01 a	2.01 ± 1.32 a	4.7 ± 4.66 a	11.48 ± 11.35 a	7.39 ± 0.00 a	4.94 ± 0.00 a	11.67 ± 14.34 a
1-Octanol	27.4012	1065.89414160178	1070	111-87-5	Alcohols	waxy green orange aldehydic rose mushroom	waxy	110	waxy, green, citrus, orange and aldehydic with a fruity nuance	3.69 ± 1.19 a	ND	ND	ND	0.98 ± 0.93 a	0.42 ± 0.1 a	0.45 ± 0.33 a	ND	11.23 ± 12.58 a	0.46 ± 0.07 a	1.65 ± 0.62 a	3.92 ± 0.17 a
Ethanol, 2-phenoxy-	33.49	1229.91	1225	122-99-6	Alcohols	mild rose, balsam, cinnamyl	floral			2.7 ± 0.00 a	ND	3.72 ± 0.00 a	ND	0.66 ± 0.5 a	3.1 ± 0.00 a	ND	ND	3.91 ± 3.13 a	0.55 ± 0.00 a	2.22 ± 2.82 a	43.24 ± 72.31 a
Phenylethyl Alcohol	29.6883	1125.49	1116	60-12-8	Alcohols	floral, rose	floral		floral, sweet, rosey and bready	2.37 ± 0.97 ab	0.23 ± 0.12 b	4.12 ± 0.00 ab	ND	1.87 ± 1.18 ab	2.83 ± 0.00 ab	1.76 ± 0.00 ab	3.67 ± 0.00 ab	13.74 ± 10.83 a	3.26 ± 1.77 ab	9.28 ± 3.3 ab	12.98 ± 10.83 ab
6,10-Dodecadien-1-ol, 3,7,11-trimethyl-	47.0133	1659.65	1696	51411-24-6	Alcohols	floral green muguet lily magnolia linden flower grape fruity	floral		floral fruity muguet tropical green berry melon rind	ND	0.05 ± 0.00 c	ND	0.84 ± 0.00 bc	0.27 ± 0.05 c	0.57 ± 0.00 bc	ND	0.8 ± 0.00 bc	10.28 ± 1.38 a	1.95 ± 0.00 bc	3.45 ± 2.43 b	4.92 ± 3.74 bc
Benzaldehyde	23.9127	976	962	100-52-7	Aldehydes	benzaldehyde	fruity		fruity	7.64 ± 1.3 ab	9.59 ± 0.00 ab	6.3 ± 0.67 ab	10.93 ± 0.00 ab	3.33 ± 1.97 b	5.08 ± 2.18 ab	1.77 ± 1.53 b	5.07 ± 1.76 ab	20.1 ± 15.92 a	7.05 ± 3.36 ab	11.01 ± 3.55 ab	14.96 ± 6.98 ab
Hexanal	16.9942	802.154	801	66-25-1	Aldehydes	hexanal (aldehyde C-6)	green	4.5	green woody vegetable apple grassy citrus orange fresh	8.4 ± 1.71 b	1.66 ± 0.00 b	0.53 ± 0.16 b	0.52 ± 0.00 b	4.68 ± 3.3 b	0.36 ± 0.00 b	0.36 ± 0.04 b	ND	24.37 ± 14.93 a	0.41 ± 0.00 b	1.05 ± 0.56 b	9.52 ± 13.3 b
Furfural	18.4929	838.543	833	98-01-1	Aldehydes	furfural-sweet woody almond fragrant baked bread	bready	10	brown sweet woody bready nutty caramellic burnt astringent	1.77 ± 1.64 ab	3.12 ± 3.07 ab	ND	ND	6.76 ± 0.00 ab	ND	1.96 ± 0.00 ab	ND	0.76 ± 0.00 b	ND	7.42 ± 0.4 ab	19.26 ± 15.33 a
2-Hexenal, (E)-	19.2579	857.117	854	6728-26-3	Aldehydes	green banana aldehydic fatty cheesy	green	82	fresh green, leafy, fruity with rich vegetative nuances	2.59 ± 1.42 a	ND	ND	ND	3.42 ± 1.65 a	ND	ND	ND	162.22 ± 172.63 a	1.04 ± 0.00 a	ND	8.81 ± 4.9 a
2,4-Heptadienal, (E,E)-	24.8064	999.512	1012	4413-03-5	Aldehydes	Fatty, green, oily, aldehydic with a vegetative nuance	fatty		fatty green oily greasy	22.14 ± 11.9 a	ND	ND	ND	2.93 ± 4.74 a	3.62 ± 3.48 a	0.17 ± 0.11 a	ND	22.2 ± 34.27 a	0.72 ± 0.5 a	1.2 ± 0.07 a	9.25 ± 8.87 a
Octanal	24.9562	1003.36	1003	124-13-0	Aldehydes	aldehydic waxy citrus orange peel green herbal fresh fatty	aldehydic		aldehydic green waxy fatty peely citrus orange	0.98 ± 0.21 a	ND	1.12 ± 0.77 a	0.92 ± 0.00 a	0.64 ± 0.33 a	0.69 ± 0.08 a	0.74 ± 0.68 a	1.06 ± 0.91 a	3.52 ± 3.57 a	1.26 ± 0.35 a	2.08 ± 0.2 a	5.36 ± 0.8 a
Nonanal	28.9113	1104.72	1104	124-19-6	Aldehydes	waxy aldehydic rose fresh orris orange peel fatty peely	aldehydic		effervescent, aldehydic citrus, cucumber and melon rindy, with raw potato and oily nutty and coconut like nuances	10.77 ± 0.72 b	3.32 ± 2.49 b	ND	2.59 ± 0.00 b	6.74 ± 2.74 b	3.53 ± 0.98 b	2.1 ± 1.64 b	3.46 ± 2.28 b	43.32 ± 35.36 a	4.35 ± 0.62 b	8.65 ± 3.13 ab	16.74 ± 5.59 ab
2,6-Nonadienal, (E,Z)-	30.8773	1157.28	1155	557-48-2	Aldehydes	green fatty dry cucumber violet leaf	green	0.8	green, cucumber, melon, fatty and rindy with a hint of meat fat	5.68 ± 1.03 a	ND	0.54 ± 0.00 a	ND	21.18 ± 14.14 a	1.54 ± 0.88 a	ND	ND	114.56 ± 89.28 a	4.94 ± 3.2 a	4.18 ± 1.62 a	92.02 ± 81.88 a
2-Nonenal, (E)-	31.1028	1163.31	1162	18829-56-6	Aldehydes	fatty green cucumber aldehydic citrus	fatty	0.19	green, soapy, cucumber / melon-like with an aldehydic / fatty nuance	15.42 ± 4.56 a	0.08 ± 0.00 a	0.23 ± 0.06 a	ND	56.29 ± 38.59 a	ND	0.16 ± 0.18 a	0.46 ± 0.00 a	76.15 ± 66.59 a	0.59 ± 0.22 a	1.25 ± 0.59 a	3.84 ± 1.45 a
Decanal	32.6908	1206.35	1206	112-31-2	Aldehydes	sweet aldehydic waxy orange peel citrus floral	aldehydic		waxy, fatty, citrus and orange peel with a slight green melon nuance	0.77 ± 0.26 ab	0.25 ± 0.00 b	0.28 ± 0.00 b	ND	0.68 ± 0.64 ab	0.22 ± 0.04 b	0.12 ± 0.1 b	0.42 ± 0.00 b	2.23 ± 1.78 a	0.31 ± 0.00 b	1.18 ± 0.00 ab	1.61 ± 0.00 ab
2-Decenal, (E)-	34.7039	1265.7	1263	3913-81-3	Aldehydes	sweet aldehydic waxy orange peel citrus floral	aldehydic		waxy, fatty, citrus and orange peel with a slight green melon nuance	5.37 ± 0.55 a	0.47 ± 0.00 a	0.12 ± 0.00 a	ND	1.85 ± 0.28 a	1.59 ± 0.78 a	1.86 ± 2.09 a	2.58 ± 1.95 a	37.87 ± 47.98 a	5.83 ± 2.92 a	6.9 ± 4.51 a	16.01 ± 8.67 a
2,5-Furandicarboxaldehyde	28.0024	1081.27	1076	823-82-5	Aldehydes					0.77 ± 0.06 bc	0.92 ± 0.00 bc	27.8 ± 0.00 a	0.17 ± 0.00 c	2.22 ± 1.73 b	ND	0.15 ± 0.00 c	ND	ND	0.78 ± 0.05 bc	1.05 ± 0.04 bc	2.29 ± 1.49 bc
Benzeneacetaldehyde, .alpha.-ethylidene-	35.3102	1283.58	1276	4411-89-6	Aldehydes	sweet narcissus cortex beany honey cocoa nutty radish	musty		green, vegetative, floral, cocoa and nutty Showing results 1 to 1 of 1	0.94 ± 0.00 b	ND	0.24 ± 0.00 b	0.96 ± 0.00 b	0.38 ± 0.25 b	ND	ND	ND	1.77 ± 1.55 b	ND	0.44 ± 0.4 b	12.42 ± 0.00 a
1,3-Dimethyl-1H-pyrazole-4-carbaldehyde	40.9062	1464.98	1192	25016-12-0	Aldehydes					0.9 ± 0.00 c	ND	0.43 ± 0.00 c	ND	0.5 ± 0.23 c	0.34 ± 0.05 c	ND	0.3 ± 0.00 c	5 ± 0.12 a	1.95 ± 1.05 b	1.82 ± 0.32 b	5.39 ± 0.12 a
4-Quinolinecarboxaldehyde	42.7755	1524.94	1494	4363-93-3	Aldehydes					0.62 ± 0.19 a	ND	ND	ND	0.52 ± 0.5 a	0.48 ± 0.00 a	ND	0.03 ± 0.00 a	28.12 ± 33.03 a	0.77 ± 0.3 a	4.68 ± 0.00 a	5.22 ± 3.48 a
(1aR,4aS,8aS)-4a,8,8-Trimethyl-1,1a,4,4a,5,6,7,8-octahydrocyclopropa[d]naphthalene-2-carbaldehyde	50.9598	1799.2	1724	470-41-7	Aldehydes					0.53 ± 0.00 b	ND	0.59 ± 0.00 b	0.4 ± 0.00 b	0.11 ± 0.00 b	ND	ND	ND	13.94 ± 15.54 ab	0.11 ± 0.00 b	14.44 ± 0.00 a	33.33 ± 0.00 a
1-Cyclohexene-1-carboxaldehyde, 2,6,6-trimethyl-	33.8165	1239.54	1220	432-25-7	Aldehydes	tropical saffron herbal clean rose oxide sweet tobacco damascone fruity	tropical		tropical saffron herbal tobacco medicinal phenolic leathery green	2.2 ± 0.41 b	0.98 ± 0.03 b	1.12 ± 0.88 b	1.29 ± 0.12 b	2.01 ± 1.29 b	1.58 ± 1.46 b	0.71 ± 0.53 b	1.21 ± 1.23 b	62.12 ± 47.4 a	6.55 ± 2.63 b	14.55 ± 8.48 ab	28.42 ± 17.73 ab
2,6-Octadienal, 3,7-dimethyl-, (E)-	34.0027	1245.03	1270	141-27-5	Aldehydes	citrus lemon	citrus		citrus lemon	2.04 ± 0.34 a	ND	1.59 ± 0.00 a	ND	0.28 ± 0.18 a	ND	ND	ND	3.41 ± 4.07 a	0.78 ± 0.41 a	1.85 ± 1.27 a	16.72 ± 25.93 a
Dihydroxyacetone	21.0347	900.281	941	96-26-4	Ketone	minty	minty		sweet cooling	1.77 ± 0.00 b	0.28 ± 0.00 b	ND	ND	1.49 ± 1 b	4.28 ± 0.00 a	0.35 ± 0.00 b	ND	3.28 ± 2.78 ab	0.17 ± 0.00 b	1.98 ± 1.23 ab	0.39 ± 0.15 b
trans-.beta.-Ionone	41.8405	1496.02	1486	79-77-6	Ketone	dry powdery floral woody orris	floral		woody, floral, berry, fruity with powdery nuances	18.08 ± 4.19 b	ND	3.48 ± 1.79 b	6.36 ± 4.45 b	11.73 ± 6.82 b	9.64 ± 14.04 b	1.31 ± 0.71 b	3.94 ± 4.4 b	618.85 ± 483.3 a	46.17 ± 16.06 b	135.25 ± 114.9 ab	320.96 ± 241.1 ab
2H-Pyran-2-one, 5,6-dihydro-	22.6361	942.414	927	3393-45-1	Ketone					ND	ND	ND	ND	4.97 ± 0.00	1.18 ± 0.00	ND	ND	0.12 ± 0.00	ND	ND	ND
5-Hepten-2-one, 6-methyl-	24.2121	983.877	986	110-93-0	Ketone	citrus green musty lemongrass apple	citrus		green, vegetative, musty, apple, banana and green bean-like	4.86 ± 0.08 b	3.59 ± 2.43 b	6.94 ± 2.76 b	6.26 ± 3.61 b	5 ± 3.7 b	2.75 ± 1.87 b	2.27 ± 1.4 b	3.64 ± 2.8 b	36.39 ± 27.26 a	11.16 ± 3.34 ab	16.4 ± 2.41 ab	23.08 ± 3.4 ab
2-Butylcyclopenanone	27.1268	1058.88	1130	1000433-20-1	Ketone					1.15 ± 0.00 b	1.1 ± 0.00 b	ND	ND	7.91 ± 3.35 b	1.39 ± 0.00 b	1.11 ± 0.79 b	1.61 ± 1.39 b	77.2 ± 59.4 a	5.66 ± 1.16 b	4.43 ± 1.33 b	15.48 ± 3.69 b
3,5-Octadien-2-one, (E,E)-	27.5608	1069.98	1073	30086-02-3	Ketone	fruity green grassy	fruity	100-150		7.72 ± 2.43 a	ND	ND	ND	1.67 ± 0.97 a	0.23 ± 0.00 a	ND	ND	9.66 ± 11.52 a	0.8 ± 0.01 a	1.3 ± 0.00 a	39.88 ± 33.69 a
2,6,6-Trimethyl-2-cyclohexene-1,4-dione	30.8026	1155.28	1145	1125-21-9	Ketone	musty woody sweet tea tobacco leaf	musty	1250	citrus, floral, musty, tea like with green sweet fruity nuances	0.98 ± 0.29 b	2.25 ± 1.37 ab	3.88 ± 2.45 ab	7.08 ± 4.96 ab	1.1 ± 0.75 b	1.6 ± 1.46 b	0.28 ± 0.00 b	1.42 ± 1.61 b	ND	2.68 ± 0.47 ab	3.42 ± 0.47 ab	9.63 ± 3.02 a
1-Propanone, 1-phenyl-	31.7154	1179.68	1176	93-55-0	Ketone	hawthorn lilac floral aromatic cherry herbal	floral		fruity	0.67 ± 0.27 a	ND	0.42 ± 0.1 a	ND	0.26 ± 0.15 a	1.54 ± 0.88 a	0.2 ± 0.13 a	0.56 ± 0.00 a	4.99 ± 5.28 a	1.45 ± 0.00 a	1.59 ± 0.32 a	4.09 ± 4.07 a
1H-Pyrrole-2,5-dione, 3-ethyl-4-methyl-	33.5922	1232.93	1239	20189-42-8	Ketone					14.54 ± 3.46 b	4.74 ± 3.94 b	4.4 ± 4.09 b	7.8 ± 3.96 b	19.64 ± 10.68 ab	11.2 ± 3.72 ab	5.9 ± 5.47 b	10.22 ± 7.47 b	54.48 ± 44.48 a	13.09 ± 3.73 ab	21.93 ± 8.04 ab	41.64 ± 8.44 ab
1H-Pyrrole-2,5-dione, 3-ethenyl-4-methyl-	34.5603	1261.47	1261	21494-57-5	Ketone					2.04 ± 2.54 a	ND	0.15 ± 0.00 a	ND	7.52 ± 4.75 a	1.9 ± 0.76 a	1.38 ± 1.37 a	2.71 ± 2.25 a	11.72 ± 12.96 a	1.84 ± 0.54 a	2.78 ± 1.16 a	7.45 ± 3.46 a
Ethanone, 1-(3-hydroxyphenyl)-	40.0643	1437	1439	121-71-1	Ketone					2.62 ± 0.3 a	ND	3.64 ± 0.00 a	ND	3.53 ± 2.08 a	1.44 ± 1.46 a	0.12 ± 0.00 a	0.25 ± 0.00 a	179.23 ± 167.49 a	11.71 ± 2.06 a	26.69 ± 8.47 a	94.1 ± 122.55 a
5,9-Undecadien-2-one, 6,10-dimethyl-	40.3703	1447.17	1452	689-67-8	Ketone	fresh rose leaf floral green magnolia aldehydic fruity	floral		floral fruity tropical green pear apple banana citrus	14.62 ± 5.28 b	4.49 ± 0.00 b	4.58 ± 0.00 b	5.65 ± 3.52 b	111.99 ± 88.69 b	33.08 ± 39.65	10.25 ± 5.9 b	37.23 ± 28.91 b	2401.48 ± 1999.51 a	395.61 ± 169.44 b	694.43 ± 426.83 ab	1126.57 ± 475.11 ab
Ethanone, 1-(2-hydroxy-5-methoxyphenyl)-	41.39	1481.05	1442	705-15-7	Ketone					0.46 ± 0.23 a	0.51 ± 0.33 a	4.91 ± 0.00 a	1.06 ± 0.9 a	ND	0.74 ± 0.66 a	0.2 ± 0.27 a	0.9 ± 0.84 a	3.29 ± 2.71 a	3.93 ± 0.00 a	3.25 ± 0.00 a	5.99 ± 0.5 a
5,9,13-Pentadecatrien-2-one, 6,10,14-trimethyl-, (E,E)-	54.4508	1913.64	1918	1117-52-8	Ketone	flower ether				ND	ND	2.05 ± 0.00	ND	0.81 ± 0.31 a	ND	ND	0.61 ± 0.00 a	78.75 ± 73.58 a	2.57 ± 1.57 a	28.14 ± 36.35 a	55.76 ± 32.27 a
3,5-Octadien-2-one	28.5539	1095.38	1091	38284-27-4	Ketone	fruity fatty mushroom	fatty			3.81 ± 1.24 ab	1 ± 0.00 ab	ND	3.78 ± 0.00 ab	2.07 ± 0.97 ab	3.49 ± 0.00 ab	ND	ND	16.14 ± 14.61 a	0.2 ± 0.00 b	0.61 ± 0.43 ab	11.03 ± 8.01 ab
Bicyclo[3.3.0]octane, 3,3,7,7-tetramethyl-1,5-diaza-2,6-dione	47.37	1671.58	1650	4136-44-1	Ketone					0.12 ± 0.00 b	2.51 ± 0.00 ab	ND	ND	0.04 ± 0.00 b	0.52 ± 0.00 ab	0.2 ± 0.01 ab	0.94 ± 0.85 ab	5.93 ± 4.17 a	4.43 ± 0.00 ab	ND	3.75 ± 5.61 ab
2-Pentadecanone, 6,10,14-trimethyl-	52.0542	1835.13	1844	502-69-2	Ketone	oily herbal jasmin celery woody	floral		sweet green melon rind artichoke tropical watermelon rind kiwi starfruit winey	3.34 ± 2.05 b	0.43 ± 0.00 b	1.29 ± 0.00 b	27.95 ± 0.00 ab	0.38 ± 0.00 b	0.14 ± 0.00 b	ND	0.23 ± 0.1 b	126.12 ± 126.99 a	12.54 ± 6.17 ab	32.59 ± 8.03 ab	94.79 ± 12.3 ab
3-Buten-2-one, 4-(4-hydroxy-2,2,6-trimethyl-7-oxabicyclo[4.1.0]hept-1-yl)-	48.228	1700.3	1690	38274-01-0	Ketone					3.16 ± 2.97 a	ND	0.8 ± 0.00 a	ND	1.37 ± 0.00 a	ND	ND	ND	24.84 ± 26.51 a	ND	6.2 ± 0.00 a	27.31 ± 15.55 a
2(3H)-Furanone, dihydro-5-pentyl-	38.078	1371.7	1365	104-61-0	Ketone	coconut creamy waxy sweet buttery oily	coconut		coconut, creamy, waxy with fatty milky notes	1.17 ± 0.28 a	ND	ND	0.23 ± 0.00 a	5.29 ± 3.11 a	0.35 ± 0.14 a	ND	ND	41.54 ± 43.67 a	1.13 ± 0.00 a	0.51 ± 0.22 a	2.29 ± 2.14 a
2-Cyclohexen-1-one, 2,4,4-trimethyl-3-(3-oxo-1-butenyl)-	47.6514	1680.99	1661	27185-77-9	Ketone					ND	ND	3.14 ± 0.00 a	ND	0.08 ± 0.00 a	0.8 ± 0.67 a	ND	0.19 ± 0.00 a	11.44 ± 8.76 a	ND	3.04 ± 3.04 a	6.21 ± 8.58 a
6,8-Dimethyl-5-oxo-2,3,5,8-tetrahydroimidazo[1,2-a]pyrimidine	44.5713	1579.87	1474	26955-15-7	Ketone					ND	ND	0.28 ± 0.00 a	ND	ND	ND	ND	ND	1.06 ± 0.83 a	ND	0.7 ± 0.00 a	1.66 ± 0.4 a
3-Buten-2-one, 4-(2,2,6-trimethyl-7-oxabicyclo[4.1.0]hept-1-yl)-	41.977	1500.51	1473	23267-57-4	Ketone	fruity sweet berry woody violet orris powdery	fruity			11.49 ± 0.93 b	5.31 ± 3.29 b	7.63 ± 3.03 b	10.94 ± 8.02 b	11.64 ± 7.1 b	13.07 ± 16.91 b	3.43 ± 2.34 b	7.09 ± 7.39 b	304.49 ± 237.8 a	62.25 ± 38.7 b	104.32 ± 57.3 ab	182.41 ± 92.35 ab
2(4H)-Benzofuranone, 5,6,7,7a-tetrahydro-4,4,7a-trimethyl-	44.3228	1572.27	1537	15356-74-8	Ketone	ripe apricot fruity plum berry grape tropical fruit woody	fruity		fruity apricot woody mango cooling berry cherry grape	42.62 ± 4.24 b	33.2 ± 19.87 b	47.36 ± 18.39 b	70.64 ± 53.19 b	33.72 ± 18.48 b	48.43 ± 49.57 b	24.38 ± 2.22 b	39.41 ± 37.29 b	583.21 ± 444.86 a	165.63 ± 102.42 ab	227.07 ± 91.56 ab	333.73 ± 120.78 ab
Fumaric acid, 2,4-dimethylpent-3-yl ethyl ester	44.1981	1568.46	1528	1000348-54-1	Ester					ND	4.22 ± 0.00 c	14.49 ± 13.5 bc	ND	1.25 ± 0.00 c	4.57 ± 1.17 bc	2.56 ± 2.14 c	6.58 ± 5.23 bc	32.32 ± 24.27 ac	14.15 ± 5.52 bc	34.4 ± 4.07 ab	85.74 ± 0.00
Propyl pyruvate	24.0886	980.628	921	1000431-41-8	Ester	sweet caramellic floral	caramellic			1.91 ± 1.2 ab	ND	3.6 ± 0.00 a	ND	0.63 ± 0.44 b	0.57 ± 0.43 b	0.56 ± 0.74 b	0.07 ± 0.00 b	1.89 ± 1.62 ab	ND	1.87 ± 0.00 ab	ND
3-Methylcyclopentyl acetate	21.2172	905.082	905	24070-70-0	Ester					ND	3.31 ± 1.54 a	3.66 ± 1.87 a	5.51 ± 3.56 a	0.62 ± 0.88 a	5.01 ± 0.00 a	1.02 ± 0.00 a	0.8 ± 0.00 a	5.85 ± 4.98 a	ND	1.1 ± 1.39 a	5.37 ± 3.99 a
2,4a,5,8a-Tetramethyl-1,2,3,4,4a,7,8,8a-octahydronaphthalen-1-yl formate (isomer 1)	44.7867	1586.46	1617	1000497-98-3	Ester					2.49 ± 0.00 b	ND	3.11 ± 0.00 b	ND	0.62 ± 0.33 b	1.96 ± 0.00 b	0.13 ± 0.07 b	ND	44.46 ± 34.15 a	3.02 ± 2.25 b	12.03 ± 9.56 ab	24.87 ± 13.37 ab
Diethyl Phthalate	45.0584	1594.77	1594	84-66-2	Ester	odorless				3.83 ± 0.17 b	4.91 ± 0.47 b	1.46 ± 1.25 b	6.85 ± 0.00 b	1.95 ± 0.87 b	3.92 ± 3.44 b	0.86 ± 0.00 b	2.89 ± 0.05 b	18.15 ± 13.33 a	8.36 ± 1.69 ab	6.78 ± 0.00 ab	16.98 ± 6.41 ab
5-Chlorovaleric acid, 3-methylphenyl ester	47.073	1661.65	1695	1000307-97-4	Ester					1.25 ± 0.27 a	ND	0.48 ± 0.00 a	1.12 ± 0.12 a	ND	ND	ND	ND	3.01 ± 2.65 a	ND	ND	1.81 ± 1.05 a
Sulfurous acid, 2-ethylhexyl hexyl ester	50.759	1791.93	1972	1000309-20-2	Ester					ND	ND	0.37 ± 0.00 bd	1.35 ± 0.00 ab	0.09 ± 0.00 d	0.71 ± 0.57 abc	0.11 ± 0.00 cd	0.17 ± 0.00 cd	0.05 ± 0.00 d	0.58 ± 0.27 ad	0.35 ± 0.06 bd	1.84 ± 0.00 a
2,2-Dimethyl-propyl 2,2-dimethyl-propanesulfinyl sulfone	50.9656	1799.41	1824	82360-14-3	Ester					0.03 ± 0.00 a	0.61 ± 0.00 a	ND	1.09 ± 0.26 a	0.26 ± 0.00 a	0.3 ± 0.18 a	ND	0.15 ± 0.00 a	ND	1.11 ± 1.22 a	0.8 ± 0.21 a	1.79 ± 0.84 a
1,2-Benzenedicarboxylic acid, bis(2-methylpropyl) ester	52.9129	1863.26	1870	84-69-5	Ester					1.48 ± 0.21 a	5.48 ± 3.71 a	1.23 ± 0.00 a	5.48 ± 2.71 a	1.22 ± 0.41 a	2.32 ± 2.37 a	0.98 ± 0.08 a	3.79 ± 2.31 a	1.35 ± 0.79 a	6.15 ± 3.76 a	4.43 ± 1.22 a	15.3 ± 12.95 a
Dichloroacetic acid, 2-tetrahydrofurylmethyl ester	37.8555	1364.48	1361	4697-00-1	Ester					ND	ND	ND	ND	3.2 ± 1.82 a	ND	ND	ND	26.68 ± 23.72 a	0.29 ± 0.00 a	0.53 ± 0.00 a	3.21 ± 3.63 a
Glutaric acid, butyl 3-heptyl ester	46.7168	1649.74	1889	1000359-73-3	Ester					ND	0.21 ± 0.00 a	0.34 ± 0.00 a	ND	ND	0.17 ± 0.00 a	ND	0.3 ± 0.00 a	6.25 ± 5.38 a	0.25 ± 0.00 a	ND	5.4 ± 4.35 a
Cyclohexanethiol, 2,5-dimethyl-, acetate	39.2758	1410.8	1389	4186-80-5	Ester					0.38 ± 0.00 a	0.23 ± 0.00 a	0.59 ± 0.00 a	0.17 ± 0.00 a	2.65 ± 2.37 a	0.33 ± 0.28 a	0.11 ± 0.02 a	0.41 ± 0.07 a	ND	0.23 ± 0.00 a	2.27 ± 2.15 a	2.64 ± 0.64 a
2,3,4,5,6-Pentamethylphenol, acetate	46.3796	1638.46	1632	73396-43-7	Ester					ND	0.21 ± 0.08 c	ND	ND	7.48 ± 0.00 a	0.45 ± 0.00 bc	ND	0.88 ± 0.00 bc	1.16 ± 0.99 bc	0.33 ± 0.00 bc	0.98 ± 0.00 bc	9.48 ± 8.61 ab
Homosalate	54.5838	1918	1897	118-56-9	Ester	mild menthol				ND	3.81 ± 1.91 a	1.15 ± 0.85 a	5.12 ± 3.24 a	2.06 ± 0.00 a	3.18 ± 3.72 a	0.26 ± 0.19 a	1.26 ± 1.21 a	ND	4.21 ± 4.45 a	2.37 ± 0.00 a	8.3 ± 9.75 a
Benzene, (2-isothiocyanatoethyl)-	41.6758	1490.55	1469	2257-09-2	Ester	green horseradish gooseberry watercress				0.58 ± 0.00 a	0.88 ± 0.49 a	1.37 ± 0.82 a	3.68 ± 1.59 a	ND	2.76 ± 2.48 a	0.24 ± 0.22 a	1.13 ± 1.6 a	ND	ND	ND	1.56 ± 0.00 a
2-Methoxy-4-vinylphenol	36.622	1324.48	1316	7786-61-0	Others	sweet spicy clove carnation phenolic peppery smoky woody powdery	spicy	3	spicy powdery clove phenolic woody smoky balsamic amber	ND	1.17 ± 0.79 c	1.05 ± 0.16 c	1.23 ± 1.05 c	0.81 ± 0.59 c	4.46 ± 3.78 bc	1.76 ± 1.13 bc	1.42 ± 1 c	2.84 ± 2.14 bc	9.2 ± 5.59 ab	12.95 ± 2.06 a	12.14 ± 6.05 ac
2-Methoxy-5-methylphenol	32.9628	1214.37	1193	1195-09-1	Others					ND	ND	ND	ND	0.44 ± 0.43 b	0.96 ± 0.00 b	0.08 ± 0.05 b	ND	5.33 ± 1.77 a	1.15 ± 0.88 b	1.56 ± 0.05 b	2.76 ± 1.96 b
2-Methyl-6-propylphenol	36.924	1334.27	1320	3520-52-3	Others					0.88 ± 0.08 ab	ND	ND	ND	0.4 ± 0.13 b	ND	ND	0.26 ± 0.00 b	5.04 ± 3.57 a	ND	1.05 ± 0.27 ab	2.82 ± 1.31 ab
(2-Aziridinylethyl)amine	15.1313	756.921	815	4025-37-0	Others					1.6 ± 0.00 a	2.16 ± 2.07 a	1.14 ± 0.78 a	2.59 ± 1.5 a	0.55 ± 0.42 a	1.95 ± 1.98 a	0.22 ± 0.03 a	1.7 ± 0.77 a	2.79 ± 0.00 a	0.37 ± 0.02 a	1.36 ± 0.00 a	2.51 ± 0.00 a
1-Ethyl-1H-pyrazole-3,4-diamine	36.1145	1308.02	1281	1000460-38-8	Others					0.85 ± 0.2 c	ND	1.1 ± 0.00 bc	ND	0.25 ± 0.00 c	ND	ND	ND	2.64 ± 0.86 a	ND	0.58 ± 0.00 bc	2.48 ± 0.00 ab
Ethosuximide	34.3382	1254.92	1168	77-67-8	Others					4.2 ± 1.46 b	2.94 ± 2.1 b	1.89 ± 0.89 b	5.19 ± 3.28 b	1.03 ± 0.74 b	1.07 ± 0.86 b	0.07 ± 0.00 b	ND	49.51 ± 39.92 a	0.63 ± 0.21 b	6.97 ± 5.82 ab	23.33 ± 28.38 ab
Formamide, N,N-dibutyl-	36.0486	1305.88	1310	761-65-9	Others					2.14 ± 0.82 a	ND	ND	ND	1.27 ± 0.41 a	1.49 ± 0.12 a	1.36 ± 0.9 a	1.86 ± 1.27 a	9.05 ± 7.74 a	3.1 ± 2.13 a	6.9 ± 3.46 a	13.62 ± 4.84 a
Methacrylic anhydride	26.9361	1054	1054	760-93-0	Others					ND	ND	3.71 ± 0.00	ND	2.49 ± 0.00	0.4 ± 0.00	ND	0.51 ± 0.00	1.73 ± 0.00	ND	ND	5.71 ± 0.00
1H-Pyrazole-1-carboximidamide, 3,5-dimethyl-	28.3387	1089.87	1096	22906-75-8	Others					1.24 ± 0.66 ab	ND	1.35 ± 0.00 ab	ND	0.59 ± 0.58 ab	0.32 ± 0.18 b	0.15 ± 0.13 b	ND	3.15 ± 2.34 a	0.88 ± 0.08 ab	1.34 ± 0.51 ab	2.7 ± 0.76 ab
n-Hexadecanoic acid	55.5892	1950.94	1968	57-10-3	Others					5.2 ± 0.00 a	ND	ND	ND	2.01 ± 0.4 a	ND	ND	ND	18.97 ± 13.59 a	ND	ND	ND
Butane, 1-propoxy-	15.631	769.053	793	3073-92-5	Others					2.03 ± 0.98 bc	ND	ND	ND	2.74 ± 0.00 a	0.06 ± 0.00 d	0.56 ± 0.00 cd	ND	0.85 ± 0.00 cd	ND	ND	2.9 ± 0.00 b
Undecane, 4,7-dimethyl-	48.029	1693.62	1185	17301-32-5	Others					1.18 ± 0.00 b	0.78 ± 0.29 b	1.7 ± 0.00 b	2.85 ± 2.13 b	0.59 ± 0.00 b	0.72 ± 0.48 b	0.55 ± 0.31 b	1.04 ± 0.64 b	4.6 ± 0.19 a	1.02 ± 0.17 b	1.24 ± 0.97 b	1.67 ± 0.74 b
1,3-Propanediol, 2-(hydroxymethyl)-2-nitro-	39.8854	1431.06	1444	126-11-4	Others					1.24 ± 0.62 a	2.22 ± 2.77 a	0.71 ± 0.24 a	1.51 ± 0.84 a	26.29 ± 0.00 a	ND	0.5 ± 0.00 a	ND	4.6 ± 0.00 a	ND	4.26 ± 0.31 a	139.94 ± 213.42 a
Furan, 2-pentyl-	24.5616	993.072	993	3777-69-3	Others	fruity green earthy beany vegetable metallic	fruity		green, waxy, with musty, cooked caramellic nuances	3.64 ± 0.19 a	ND	ND	ND	3.63 ± 1.35 a	ND	ND	ND	13.8 ± 11.14 a	ND	ND	2.05 ± 0.00 a
cis-2-(2-Pentenyl)furan	24.8864	1001.57	1002	70424-13-4	Others					ND	ND	ND	ND	0.18 ± 0.04 b	0.5 ± 0.00 b	ND	ND	3.45 ± 3.44 b	0.4 ± 0.00 b	ND	11.06 ± 0.00 a
Furan, 2,5-dibutyl-	43.0498	1533.33	1510	72636-53-4	Others					ND	ND	3.22 ± 0.00 b	ND	3.69 ± 2.29 ab	1.01 ± 0.00 b	ND	0.07 ± 0.00 b	66.6 ± 57.85 a	8.6 ± 1.94 ab	10.19 ± 10.86 ab	28.36 ± 12.7 ab
a Odor thresholds were referenced from a book named Odor thresholds compilations of odor threshold values in air, water and other media (second enlarged and revised edition) or taken from references.
ND, not detected (below the limit of detection). SD values shown as 0.00 indicate values < 0.005.
